# Supplementary material for: Phenotypic analysis of the unstimulated in vivo HIV CD4 T cell reservoir
Source: eLife. 2020 Sep 29;9:e60933. doi: 10.7554/eLife.60933 (PMC7524554; doi:10.7554/eLife.60933)
Supplement: Source code 1. [file elife-60933-code1.zip]

Archive with 1 entries (1 files):
- NeidlemanLuoetalElife.R
